# Supplementary material for: Hexaconazole-Induced Male Reproductive Toxicity Through ROS-Mediated Ferroptosis and Impaired Leydig Cell Steroidogenesis
Source: Int J Mol Sci. 2026 Jul 20;27(14):6428. doi: 10.3390/ijms27146428 (PMC13409936; doi:10.3390/ijms27146428)
Supplement: Supplementary file 1 [file ijms-27-06428-s001.zip]

Archive with 1 entries (1 files):
- ijms-4362946-supplementary.pdf
